# Supplementary material for: Clinical evidence and potential mechanisms of traditional Chinese medicine for refractory heart failure: a literature review and perspectives
Source: Front Cardiovasc Med. 2024 Apr 23;11:1369642. doi: 10.3389/fcvm.2024.1369642 (PMC11075665; doi:10.3389/fcvm.2024.1369642)
Supplement: Supplementary file 1 [file Table1.xlsx]

## Sheet: Sheet1
Table 1 Clinical evidence of TCM for RHF
No	Name of traditional Chinese medicine	Compositions	Duration of treatment	Intervention group vs. Control group	Sample size (T/C)	Main clinical symptoms	Laboratory finding	Refer
1	Shenfu Qiangxin pill(SFQX)	Panax ginseng C.A.Mey. [Araliaceae], Cyperus rotundus L. [Cyperaceae], Morus alba L. [Moraceae], Adiantum capillus-veneris L. [Pteridaceae], Descurainia sophia (L.) Webb ex Prantl [Brassicaceae], Rheum officinale Baill. [Polygonaceae]	4 days	Randomized controlled trial (RCT) SFQX+CT vs. CT	90(45/45)	① I 93.33% vs. C 77.78% (P < 0.05)	②Decrease the LVESD, LVEDD and improve LVEF (P < 0.05) ③Reduce the levels of NT-pro BNP, cTnT and CK-MB (P < 0.05)	46
2	Shenfu Qiangxin pill(SFQX)		4 days	(RCT) SFQX+CT vs. CT	84(42/42)	① I 95.24% vs. C 80.95% (P < 0.05)	②Decrease the LVEDD,LVESD and Improve LVEF (P < 0.05) ③Reduce the levels of NT-pro BNP, cTnT, H-FABP, CK-MB (P < 0.05) ④Reduce the levels of ICTP, PNP, CTGF, HA and LN (P < 0.05)	47
3	Shenfu injection(SFI)	Panax ginseng C.A.Mey. [Araliaceae], Cyperus rotundus L. [Cyperaceae]	1 month	(RCT) SFI+CT vs. CT	62(31/31)	① I 90.32% vs. C 67.74% (P < 0.05)	②Decrease the LVEDD, LVEDV and Improve LVEF, SV (P < 0.05) ③Reduce the levels of NT-pro BNP (P < 0.05) ⑤Decrease the levels of hs-CRP and IL-6 (P < 0.05)	61
4	Shenfu injection(SFI)		7 days	(RCT) SFI+CT vs. CT	42(21/21)	① I 85.7% vs. C 61.9% (P < 0.05) ⑥ I 85.7% vs. C 66.6% (P < 0.05) ⑦ I 28.16±3.27 vs. C 37.65±6.81 (P < 0.05) ⑧Reduce blood pressure, heart rate, weight and increase 24-hour urine output (P < 0.05)	②Improve LVEF (P < 0.05) ③Reduce the level of NT-pro BNP (P < 0.05)	51
5	Shenfu injection(SFI)		3 months	(RCT) SFI+CT vs. CT	140(70/70)	① I 95.71% vs. C 85.71% (P < 0.05) ⑦ I 45.26±4.95 vs. C 61.51±4.39 (P < 0.05)	②Decrease the LVESD, LEVDD and improve LVEF, CO (P < 0.05) ③Reduce the levels of CK-MB, cTnT, ES and H-FABP (P < 0.05)	63
6	Shenlu Ningxin decoction(SLNX)	Panax ginseng C.A.Mey. [Araliaceae], Pyrola calliantha Andres [Ericaceae], Cornus officinalis Siebold & Zucc. [Cornaceae], Angelica sinensis (Oliv.) Diels [Apiaceae], Epimedium sagittatum (Siebold & Zucc.) Maxim. [Berberidaceae], Ziziphus jujuba Mill. [Rhamnaceae] , Conioselinum anthriscoides 'Chuanxiong' [Apiaceae], Dalbergia odorifera T.C.Chen [Fabaceae], Salvia miltiorrhiza Bunge [Lamiaceae], …	1 month	(RCT) SLNX+CT vs. CT	128(64/64)	① I 87.10% vs. C 72.58% (P < 0.05) ⑦ I 50.81±7.30 vs. C 59.02±8.94 (P < 0.05)	②Decrease the LVRI and improve LVEF, SV (P<0.05); ③Reduce the level of NT-pro BNP (P< 0.05); ④Reduce the levels of TGF-𝛽1 and MMP9 (P<0.05); ⑤Decrease the level of TNF-𝛼 (P< 0.05	11
7	Shenmai injection(SMI)	Panax ginseng C.A.Mey. [Araliaceae], Ophiopogon japonicus (Thunb.) Ker Gawl. [Asparagaceae], Schisandra chinensis (Turcz.) Baill. [Schisandraceae]	2 weeks	(RCT) SMI+CT vs. CT	244(122/122)	① I 92.62.% vs. C 72.13% (P < 0.05) ⑨The mean distance: I 597.6±95.7 vs. C 412.2±91.3 (P < 0.05) ⑧The total incidence of adverse reactions: I 5.74% vs. C 11.48% (P < 0.05)	②Decrease the CO, CI and improve LVEF (P < 0.05)	57
8	Shenmai injection(SMI)		7 days	(RCT) SMI+CT vs. CT	92(46/46)	① I 89.13% vs. C 100% (P < 0.05) ⑧There was no statistically significant difference in the incidence of adverse reactions between the two groups (P < 0.05)	③Reduce the levels of H-FABP, NT-pro BNP and cTnT (P < 0.05)	66
9	Shenmai injection(SMI)		14 days	(RCT) SMI+CT vs. CT	76(38/38)	① I 92.11% vs. C 68.42 (P < 0.05)	②Decrease the CI, CO and improve LVEF (P < 0.05) ③Reduce the level BNP (P < 0.05)	64
10	Shenqi Jidan Lizhi Long decoction(SJLL)	Neolitsea cassia (L.) Kosterm. [Lauraceae], Cyperus rotundus L. [Cyperaceae], Commiphora myrrha (T.Nees) Engl. [Burseraceae], Acorus calamus L. [Acoraceae], Salvia miltiorrhiza Bunge [Lamiaceae], Stephania tetrandra S.Moore [Menispermaceae], Descurainia sophia (L.) Webb ex Prantl [Brassicaceae], Astragalus mongholicus Bunge [Fabaceae], Panax ginseng C.A.Mey. [Araliaceae]	2 weeks	(RCT) SJLL+CT vs. CT	90(45/45)	① I 88.9% vs. C 66.7% (P < 0.05)	②The heart function indexes such as EF, LY-ESD, LVEDD, CI and CO in the observation group were significantly better than those in the control group (P < 0.05)	26
11	Shenqi Qiangxin decoction and Wenyang Lishui decoction(SQQX)	Astragalus mongholicus Bunge [Fabaceae], Alisma plantago-aquatica subsp. orientale (Sam.) Sam. [Alismataceae], Atractylodes macrocephala Koidz. [Asteraceae], Smilax glabra Roxb. [Smilacaceae], Salvia miltiorrhiza Bunge [Lamiaceae], Panax ginseng C.A.Mey. [Araliaceae], Neolitsea cassia (L.) Kosterm. [Lauraceae], Ophiopogon japonicus (Thunb.) Ker Gawl. [Asparagaceae], Glycyrrhiza glabra L. [Fabacea…	3 months	(RCT) SQQX+CT vs. CT	82(41/41)	① I 95.12% vs. C 60.98% (P < 0.05) ⑪Total score of TCM symptoms: I 12.23±1.38 vs. C 18.49 ± 2.77 (P < 0.05) ⑧The total incidence of adverse reactions: I 21.95% vs. C 12.20% (P < 0.05)	②Decrease the LVESD，LVEDD and improve LVEF (P < 0.05)	13
12	Shenqi injection(SQI)	Panax ginseng C.A.Mey. [Araliaceae], Astragalus mongholicus Bunge [Fabaceae]	3 months	(RCT) SQI+CT vs. CT	91(41/50)	Unreported	②Reduce the levels of NT-proBNP, Copeptin, GDF-15, and OPN (P < 0.05); ④Reduce the levels of TGF-𝛽1, CTGF, PCP, CTP, and PNP and improve APN (P < 0.05)	70
13	Shenqi injection(SQI)		7 days	(RCT) SQI+CT vs. CT	76(38/38)	Unreported	③Reduce the levels of NLDH, AST, ALT, CK-MB, HDBH, BNP snd H-FABP (P < 0.05) ④Reduce the levels of ICTP, P III NP, CTGF, HA and LN (P < 0.05)	68
14	Sofre Injection(SI)	Rhodiola crenulata (Hook.f. & Thomson) H.Ohba [Crassulaceae]	14 days	(RCT) SI+CT vs. CT	66(33/33)	① I 93.94% vs. C 72.73% (P < 0.05) ⑨6-Minute Walk Test significantly improved compared to before, The mean distance: I 389.6±103.7 vs. C 325.0±96.6 (P < 0.05)	②Improve LVEF, CI, SV and decrease the LVEDD (P < 0.05)	55
15	Astragalus injection(AI)	Astragalus mongholicus Bunge [Fabaceae]	7 days	(RCT) AI+CT vs. CT	68(34/34)	① I 91.78% vs. C 64.70% (P < 0.05) ⑧The total incidence of adverse reactions: I 14.71% vs. C 38.24% (P < 0.05); Comparison of hospital stay, difficulty breathing, and incidence of cyanosis among patients: I 32.65±3.47d vs. C 16.28±2.06d (P < 0.05); I 58.82% vs. C 17.65% (P < 0.05); I 47.06% vs. C 8.82% (P < 0.05)	⑬The improvement in SPAP, Pa O2 and SaO2 were more obvious in the intervention group (P < 0.05), Improve FEV1 and LVEF (P < 0.05)	52
16	Astragalus injection(AI)		4 weeks	(RCT) AI+CT vs. CT	94(47/47)	Unreported	②Improve LVEF and decrease LVEDV and LVESV(P<0.05); ③Reduce the levels of NT-pro BNP and cTn-I (P <0.05); ④Reduce the levels of MMP-9, TGF- 𝛽, and CTGF (P<0.05)	65
17	Salviae Miltiorrhizae and Ligustrazine Hydrochloride injection(SLI)	Salvia miltiorrhiza Bunge [Lamiaceae], Conioselinum anthriscoides 'Chuanxiong' [Apiaceae]	14 days	(RCT) SLI+CT vs. CT	100(50/50)	⑧The intervention group showed a significant decrease in heart rate after treatment (P < 0.05), Increase SBP, DBP and decrease levels of PRA, AngII and ALD (P < 0.05)	②Improve LVEF and SV (P < 0.05) ③Reduce the level of NT-pro BNP (P < 0.05) ⑫ Decrease the level of Scr and increase eGFR level (P < 0.05)	67
18	Danlou Zhenwu decoction(DLZW)	Cyperus rotundus L. [Cyperaceae], Astragalus mongholicus Bunge [Fabaceae], Neolitsea cassia (L.) Kosterm. [Lauraceae], Smilax glabra Roxb. [Smilacaceae], Adiantum capillus-veneris L. [Pteridaceae], Atractylodes macrocephala Koidz. [Asteraceae], Alisma plantago-aquatica subsp. orientale (Sam.) Sam. [Alismataceae], Zingiber officinale Roscoe [Zingiberaceae], Salvia miltiorrhiza Bunge [Lamiaceae], C…	28 days	(RCT) DLZW+CT vs. CT	86(43/43)	① I 88.37% vs. C 72.09% (P < 0.05) ⑨The mean distance: I 267.41±36.32 vs. C 192.31±42.47( P < 0.05)	②Improve LVEF, CO and SV (P < 0.05) ③Reduce the level of NT-pro BNP (P < 0.05)	14
19	Fangji Fuling decoction(FJFL)	Astragalus mongholicus Bunge [Fabaceae], Smilax glabra Roxb. [Smilacaceae], Salvia miltiorrhiza Bunge [Lamiaceae], Stephania tetrandra S.Moore [Menispermaceae], Neolitsea cassia (L.) Kosterm. [Lauraceae], Glycyrrhiza glabra L. [Fabaceae]	1 month	(RCT) FJFL+CT vs. CT	74(37/37)	Unreported	② Decrease the LVPWT, LVESD and improve LVEF (P < 0.05) ⑤Reduce the PBMCs (P < 0.05)	28
20	Guipi decoction(GP)	Codonopsis pilosula (Franch.) Nannf. [Campanulaceae], Ziziphus jujuba Mill. [Rhamnaceae], Astragalus mongholicus Bunge [Fabaceae], Angelica sinensis (Oliv.) Diels [Apiaceae], Glycyrrhiza glabra L. [Fabaceae], Atractylodes macrocephala Koidz. [Asteraceae], Smilax glabra Roxb. [Smilacaceae], Polygala tenuifolia Willd. [Polygalaceae], Dolomiaea costus (Falc.) Kasana & A.K.Pandey [Asteraceae], Dimoca…	6 months	(RCT) GP+CT vs. CT	60(30/30)	⑩The total incidence of adverse reactions:H46 I 26.67% vs. C 20.00% (P < 0.05)	②Improve LVEF (P < 0.05) ③Reduce the level of NT-pro BNP (P < 0.05)	27
21	Guizhi decoction(GZ)	Neolitsea cassia (L.) Kosterm. [Lauraceae], Smilax glabra Roxb. [Smilacaceae], Prunus persica (L.) Batsch [Rosaceae], Trichosanthes kirilowii Maxim. [Cucurbitaceae], Corydalis yanhusuo (Y.H.Chou & Chun C.Hsu) W.T.Wang ex Z.Y.Su & C.Y.Wu [Papaveraceae], Salvia miltiorrhiza Bunge [Lamiaceae], Allium chinense G.Don [Amaryllidaceae], Cyperus rotundus L. [Cyperaceae], Glycyrrhiza glabra L. [Fabaceae],…	10 days	(RCT) GZ+CT vs. CT	72(36/36)	Unreported	②Improve LVEF, CO and SV (P < 0.05), improve the cardiac function ③Reduce the level of NT-pro BNP (P < 0.05) ⑫ Increase the 24-hour urine output: I 2670.42±392.31 vs C 1904.25±284.19 ml (P < 0.05); The improvement in Serum Sodium sodium and Scr were more obvious in the intervention group (P < 0.05)	31
22	Modified Wenyang Huayu Lishui decoction(WYHYLS)	Glycyrrhiza glabra L. [Fabaceae], Zingiber officinale Roscoe [Zingiberaceae], Alisma plantago-aquatica subsp. orientale (Sam.) Sam. [Alismataceae], Plantago asiatica L. [Plantaginaceae], Neolitsea cassia (L.) Kosterm. [Lauraceae], Aconitum carmichaelii Debeaux [Ranunculaceae], Salvia miltiorrhiza Bunge [Lamiaceae], Atractylodes macrocephala Koidz. [Asteraceae], Smilax glabra Roxb. [Smilacaceae], …	2 weeks	(RCT) WYHYLS+CT vs. CT	120(60/60)	① I 96.67% vs. C 75.00% (P < 0.05)	②The improvement in BNP, LVEF and LVEDD were more obvious in the intervention group (P < 0.05)	15
23	Modified Linggui Zhugan decoction(LGZG)	Smilax glabra Roxb. [Smilacaceae], Neolitsea cassia (L.) Kosterm. [Lauraceae], Atractylodes macrocephala Koidz. [Asteraceae], Codonopsis pilosula (Franch.) Nannf. [Campanulaceae], Cyperus rotundus L. [Cyperaceae]	6 weeks	(RCT) LGZG+ CT vs. CT	82(41/41)	① I 87.80% vs. C 68.29% (P < 0.05) ⑧The total incidence of adverse reactions: I 14.64% vs. C 17.08% (P < 0.05) ⑪Improved Chinese medical syndrome (P <0.05)	② Decrease the LVESV and Improve LVEF (P < 0.05)	12
24	Jiawei Yixin decoction(YX)	Panax quinquefolius L. [Araliaceae], Astragalus mongholicus Bunge [Fabaceae], Angelica sinensis (Oliv.) Diels [Apiaceae], Conioselinum anthriscoides 'Chuanxiong' [Apiaceae], Panax notoginseng (Burkill) F.H.Chen [Araliaceae], Paeonia lactiflora Pall. [Paeoniaceae], Commiphora myrrha (T.Nees) Engl. [Burseraceae], Alisma plantago-aquatica subsp. orientale (Sam.) Sam. [Alismataceae], Smilax glabra Ro…	30 days	(RCT) YX+CT vs. CT	60(30/30)	① I 83.30% vs. C 56.70% (P < 0.05) ⑦ I 25.74±6.29 vs. C 19.60±5.63 (P < 0.05) ⑧No obvious adverse reactions	②I 83.30% vs. C 53.30% (P < 0.05), Decrease the LVEDD, LVEDS and Improve LVEF, CI (P < 0.05) ③Reduce the level of NT-pro BNP (P < 0.05)	18
25	Poge Jiuxin decoction(PGJX)	Cyperus rotundus L. [Cyperaceae], Panax ginseng C.A.Mey. [Araliaceae], Glycyrrhiza glabra L. [Fabaceae], Zingiber officinale Roscoe [Zingiberaceae], Periploca forrestii Schltr. [Apocynaceae], Paeonia × suffruticosa Andrews [Paeoniaceae], Conioselinum anthriscoides 'Chuanxiong' [Apiaceae], Cornus officinalis Siebold & Zucc. [Cornaceae], Prunus persica (L.) Batsch [Rosaceae], Punica granatum L. [Ly…	2 weeks	(RCT) PGJX+CT vs. CT	86(43/43)	Unreported	②Improve cardiac function and exercise tolerance; ③Reduce the level of BNP	24
26	Qiliqiangxin capsule(QLQX)	Astragalus mongholicus Bunge [Fabaceae], Panax ginseng C.A.Mey. [Araliaceae], Cyperus rotundus L. [Cyperaceae], Salvia miltiorrhiza Bunge [Lamiaceae], Descurainia sophia (L.) Webb ex Prantl [Brassicaceae], Alisma plantago-aquatica subsp. orientale (Sam.) Sam. [Alismataceae], Polygonatum odoratum (Mill.) Druce [Asparagaceae], Neolitsea cassia (L.) Kosterm. [Lauraceae], Carthamus tinctorius L. [Ast…	14 days	(RCT) QLQX+CT vs. CT	106(53/53)	① I 84.9% vs. C 67.9% (P < 0.05)	②Improve LVEF; ③Reduce the level of NT-proBNP	45
27	Qiliqiangxin capsule(QLQX)		6 months	(RCT) QLQX+CT vs. CT	88(44/44)	① I 92.50% vs. C 75.00% (P < 0.05) ⑧The total incidence of adverse reactions: I 2.50% vs. C 7.50% (P < 0.05)	②Improve LVEF, CI and SV (P < 0.05) ③Reduce the level of NT-pro BNP (P < 0.05) ⑯Reduce the levels of TC, TG, and LDL-C and increase the level of HDL-C (P < 0.05)	39
28	Qiliqiangxin capsule(QLQX)		Unreported	(RCT) QLQX+CT vs. CT	164(82/82)	① I 95.12% vs. C 76.82% (P < 0.05)	②The improvement in LVEF was more obvious in the intervention group (P < 0.05) ③The decrease of NT-pro BNP was more obvious in the intervention group (P < 0.05) ⑯The decrease of TC, TG and HDL-C were more obvious in the intervention group (P < 0.05)	50
29	Qiliqiangxin capsule(QLQX)		3 months	(RCT) QLQX+CT vs. CT	80(40/40)	① I 85.0% vs. C 67.5% (P < 0.05) ⑧Reduce heart rate (P < 0.05) ⑨The mean distance: I 322.24±175.06 vs. C 235.47±171.16 (P < 0.05)	②Improve LVEF (P < 0.05) ③Reduce the level of BNP (P < 0.05)	44
30	Qiangxin Liniao recipe(QXLN)	Cyperus rotundus L. [Cyperaceae], Zingiber officinale Roscoe [Zingiberaceae], Paeonia lactiflora Pall. [Paeoniaceae], Ziziphus jujuba Mill. [Rhamnaceae], Glycyrrhiza glabra L. [Fabaceae], Descurainia sophia (L.) Webb ex Prantl [Brassicaceae], Alisma plantago-aquatica subsp. orientale (Sam.) Sam. [Alismataceae], Neolitsea cassia (L.) Kosterm. [Lauraceae], Atractylodes macrocephala Koidz. [Asterace…	10 days	(RCT) QXLN+CT vs. CT	50(25/25)	① I 92.00% vs. C 68.00% (P < 0.05) ⑧Accelerate clinical symptom improvement time	Unreported	36
31	Sanshen Guiqi mixture(SSGQ)	Astragalus mongholicus Bunge [Fabaceae], Scrophularia ningpoensis Hemsl. [Scrophulariaceae], Codonopsis pilosula (Franch.) Nannf. [Campanulaceae], Salvia miltiorrhiza Bunge [Lamiaceae], Conioselinum anthriscoides 'Chuanxiong' [Apiaceae], Angelica sinensis (Oliv.) Diels [Apiaceae], Leonurus japonicus Houtt. [Lamiaceae], Crataegus pinnatifida Bunge [Rosaceae], Smilax glabra Roxb. [Smilacaceae], Ali…	12 weeks	(RCT) SSGQ+CT vs. CT	86(43/43)	⑪I 10.55±2.36 vs. C 16.28±3.05 (P < 0.05)	③Reduce the level of NT-pro BNP, cTnI and Hcy (P < 0.05) ⑨The mean distance: I 346.12±27.46 vs. C 305.16±30.93 (P < 0.05)	34
32	Shengmaiyixin decoction(SMYX)	Pseudostellaria heterophylla (Miq.) Pax [Caryophyllaceae], Ophiopogon japonicus (Thunb.) Ker Gawl. [Asparagaceae], Schisandra chinensis (Turcz.) Baill. [Schisandraceae], Astragalus mongholicus Bunge [Fabaceae], Rehmannia glutinosa (Gaertn.) DC. [Orobanchaceae], Polygonatum sibiricum Redouté [Asparagaceae], Polygonatum odoratum (Mill.) Druce [Asparagaceae], Glycyrrhiza glabra L. [Fabaceae], Cartha…	4 weeks	(RCT) SMYX+CT vs. CT	96(48/48)	① I 89.58% vs. C 72.92% (P < 0.05) ⑥ I 93.75% vs. C 70.83% (P < 0.05)	③Reduce the level of NT-pro BNP (P < 0.05)	33
33	Shengmai injection(SMI)	Panax ginseng C.A.Mey. [Araliaceae]，Ophiopogon japonicus (Thunb.) Ker Gawl. [Asparagaceae]	2 weeks	(RCT) SMI+CT vs. CT	82(41/41)	① I 92.68% vs. C 73.17% (P < 0.05)	Unreported	56
34	Shengmai injection(SMI)	-	7 days	(RCT) SMI+CT vs. CT	100(50/50)	① I 96.0% vs. C 80.0% (P < 0.05)	Unreported	53
35	Zhenwu decoction(ZW)	Cyperus rotundus L. [Cyperaceae], Smilax glabra Roxb. [Smilacaceae], Atractylodes macrocephala Koidz. [Asteraceae], Paeonia lactiflora Pall. [Paeoniaceae], Zingiber officinale Roscoe [Zingiberaceae]	6 days	(RCT) ZW+CT vs. CT	100(50/50)	① I 96.00% vs. C 80.00% (P < 0.05) ⑧Reduce blood pressure and heart rate (P < 0.05)	②Improve LVEF, SV and SI (P < 0.05)	32
36	Wenyang Lishui decoction(WYLS)	Aconitum carmichaelii Debeaux [Ranunculaceae], Neolitsea cassia (L.) Kosterm. [Lauraceae], Smilax glabra Roxb. [Smilacaceae], Atractylodes macrocephala Koidz. [Asteraceae], Alisma plantago-aquatica subsp. orientale (Sam.) Sam. [Alismataceae], Leonurus japonicus Houtt. [Lamiaceae]	4 weeks	(RCT) WYLS+CT vs. CT	60(30/30)	① I 86.67% vs. C 76.67% (P < 0.05)	②Improve LVEF (P < 0.05) ③Reduce the levels of BNP (P < 0.05)	19
37	Xinmailong injection(XMLI)	Periplanetaamericana(L.)	12 days	(RCT) XMLI+CT vs. CT	82(41/41)	① I 92.68% vs. C 78.05% (P < 0.05) ⑨The mean distance: I 386.19 ± 37.22 vs. C 271.57 ± 31.31 (P < 0.05)	②Improve LVEF (P < 0.05) ③Reduce the level of BNP and Reduce copeptin (P < 0.05) ⑬The improvement in PASP and MPAP were more obvious in the intervention group (P < 0.05)	69
38	Xinmailong injection(XMLI)		8 weeks	(RCT) XMLI+CT vs. CT	100(50/50)	⑨The mean distance: I 338.2±34.5 vs. C 287.1±33.4 (P < 0.05) ⑦Lee's heart failure score :I 56％ vs. C 68％ (P < 0.05); The total effective rate of TCM syndrome curative effect: I 64％ vs. C 76％ (P < 0.05); Reduce the quality of life MLHF score : MLHF score was significantly improved compared with the control group (P <0.05)	②Improve LVEF (P < 0.05) ③Reduce the level of BNP (P < 0.05)	60
39	Xinmailong injection(XMLI)		5 days	（RCT) XMLI+CT vs. CT	164(82/82)	⑨The mean distance: I 386. 19±37. 22 vs. C 271. 57±31. 31 (P < 0.05)	③Reduce the level of NT-pro BNP (P < 0.05) ⑩Increase the levels of NO, PGI2 and decrease the levels of ET, TXA2, sST2 (p < 0.05); The NO/ET and PGI2/TXA2 ratios in the observation group were significantly improved compared to the conventional group (p < 0.05) ⑬The improvement in PASP and MPAP were more obvious in the intervention group (P < 0.05)	58
40	Xinshuai recipe(XS)	Panax ginseng C.A.Mey. [Araliaceae], Cyperus rotundus L. [Cyperaceae], Salvia miltiorrhiza Bunge [Lamiaceae], Smilax glabra Roxb. [Smilacaceae], Atractylodes macrocephala Koidz. [Asteraceae], Santalum album L. [Santalaceae], Wurfbainia villosa (Lour.) Škorničk. & A.D.Poulsen [Zingiberaceae], Neolitsea cassia (L.) Kosterm. [Lauraceae], Paeonia lactiflora Pall. [Paeoniaceae], Areca catechu L. [Arec…	Unreported	(RCT) XS+CT vs. CT	64(32/32)	① I 96.9% vs. C 75.0% (P < 0.05)	②Improve LVEF (P < 0.05) ③Reduce the level of BNP(P < 0.05)	35
41	Yangxin Huoxue Tongmai ointment(YXHX)	Codonopsis pilosula (Franch.) Nannf. [Campanulaceae], Panax ginseng C.A.Mey. [Araliaceae], Curcuma longa L. [Zingiberaceae], Salvia miltiorrhiza Bunge [Lamiaceae], Conioselinum anthriscoides 'Chuanxiong' [Apiaceae], Dioscorea oppositifolia L. [Dioscoreaceae], Gastrodia elata Blume [Orchidaceae], Eucommia ulmoides Oliv. [Eucommiaceae], Crataegus pinnatifida Bunge [Rosaceae], Typha angustifolia L. …	8 weeks	(RCT) YXHX+CT vs. CT	60(30/30)	① I 76.7% vs. C 66.7% (P < 0.05) ⑥ I 76.7% vs. C 66.7% (P < 0.05) ⑦Lee's heart failure score: I 4.87±1.95 vs. C 7.89±1.32 (P < 0.05) ⑪ I 8.12±4.02 vs. C 15.47±6.04 (P < 0.05)	② Decrease the LVEDD,LVESD and Improve LVEF (P < 0.05) ③Reduce the level of NT-pro BNP: I 515.65±89.65 vs. C 896.12±86.23 (P < 0.05)	40
42	Yangxin Shengmai granule(YXSM)	Panax ginseng C.A.Mey. [Araliaceae], Ophiopogon japonicus (Thunb.) Ker Gawl. [Asparagaceae], Salvia miltiorrhiza Bunge [Lamiaceae], Schisandra chinensis (Turcz.) Baill. [Schisandraceae], Dimocarpus longan Lour. [Sapindaceae], Lycium barbarum L. [Solanaceae], Paeonia lactiflora Pall. [Paeoniaceae], Achyranthes bidentata Blume [Amaranthaceae], Curcuma aromatica Salisb. [Zingiberaceae], Dolomiaea co…	2 weeks	(RCT) YXSM+CT vs. CT	124(62/62)	① I 88.71% vs. C 72.58% (P < 0.05) ⑨The mean distance: I 394.74±45.37 vs. C 331.52±46.28 (P < 0.05) ⑩The total incidence of adverse reactions: I 3.23% vs. C 4.84% (P < 0.05)	②Decrease the LVEDD and improve LVEF and SV (P < 0.05) ③Reduce the levels of NT-pro BNP (P < 0.05)	43
43	Yiqi Qiangxin prescription(YQQXP)	Cyperus rotundus L. [Cyperaceae], Panax ginseng C.A.Mey. [Araliaceae], Codonopsis pilosula (Franch.) Nannf. [Campanulaceae], Astragalus mongholicus Bunge [Fabaceae], Paeonia lactiflora Pall. [Paeoniaceae], Smilax glabra Roxb. [Smilacaceae], Panax notoginseng (Burkill) F.H.Chen [Araliaceae], Corydalis yanhusuo (Y.H.Chou & Chun C.Hsu) W.T.Wang ex Z.Y.Su & C.Y.Wu [Papaveraceae], Salvia miltiorrhiza …	14 days	(RCT) YQQXP+CT vs. CT	100(50/50)	① I 92.00% vs. C 72.00% (P < 0.05) ⑪TCM syndrome score improved (P < 0.05)	②Decrease LVEDD and LVESD and improve LVEF, CO and MEE (P < 0.05)	21
44	Yiqi Qiangxin decoction(YQQXD)	Astragalus mongholicus Bunge [Fabaceae], Cyperus rotundus L. [Cyperaceae], Salvia miltiorrhiza Bunge [Lamiaceae], Descurainia sophia (L.) Webb ex Prantl [Brassicaceae], Smilax glabra Roxb. [Smilacaceae], Atractylodes macrocephala Koidz. [Asteraceae], Panax ginseng C.A.Mey. [Araliaceae], Paeonia lactiflora Pall. [Paeoniaceae], Zingiber officinale Roscoe [Zingiberaceae], Panax notoginseng (Burkill)…	2 weeks	(RCT) YQQXD+CT vs. CT	40(20/20)	① I 95.65% vs. C 69.57% (P < 0.05) ⑪TCM syndrome score improved (P < 0.05) ⑧Reduce blood pressure, heart rate and CVP, PCWP (P < 0.05)	②Decrease thePEP/LVET, TPR, MOC and improve LVEF, CI, CO and SV (P < 0.05)	22
45	Yixinli capsule(YXL)	Panax ginseng C.A.Mey. [Araliaceae], Astragalus mongholicus Bunge [Fabaceae], Angelica sinensis (Oliv.) Diels [Apiaceae], Conioselinum anthriscoides 'Chuanxiong' [Apiaceae], Prunus persica (L.) Batsch [Rosaceae], Paeonia lactiflora Pall. [Paeoniaceae], Carthamus tinctorius L. [Asteraceae], Leonurus japonicus Houtt. [Lamiaceae], Alisma plantago-aquatica subsp. orientale (Sam.) Sam. [Alismataceae],…	30 days	(RCT) YXL+CT vs. CT	60(30/30)	①Total effective rate of NYHA cardiac function improvement: I 90.00% vs. C 66.67% (P < 0.05) ⑥ I 93.33% vs. C 73.33% (P < 0.05) ⑪ I 3.03±1.67vs. C 4.80±2.12 (P < 0.05)	②Improve LVEF (P < 0.05)	41
46	Zhenwu Zhuyu decoction(ZWZY)	Cyperus rotundus L. [Cyperaceae], Smilax glabra Roxb. [Smilacaceae], Atractylodes macrocephala Koidz. [Asteraceae], Prunus persica (L.) Batsch [Rosaceae], Carthamus tinctorius L. [Asteraceae], Conioselinum anthriscoides 'Chuanxiong' [Apiaceae], Cyathula officinalis K.C.Kuan [Amaranthaceae], Angelica sinensis (Oliv.) Diels [Apiaceae], Paeonia lactiflora Pall. [Paeoniaceae], Platycodon grandiflorus…	28 days	(RCT) ZWZY+CT vs. CT	90(45/45)	① I 88.89% vs. C 73.33% (P < 0.05)	②Improve LVEF, CO and SV (P < 0.05) ③Reduce the level of NT-pro BNP (P < 0.05)	16
47	Zhenwu Zhuyu decoction(ZWZY)	-	4 weeks	(RCT) ZWZY+CT vs. CT	100(50/50)	① I 92.00% vs. C 68.0% (P < 0.05) ⑧Reduce heart rate and SBP (P < 0.05)	②Improve LVEF (P<0.05); ③Reduce the level of NT-proBNP (P<0.05); ⑤Decrease TNF-𝛼, IL-6, and CRP levels (P <0.05); ⑬Decrease the levels of whole blood high shear viscosity, whole Low shear blood viscosity, and plasma viscosity and fibrinogen (P<0.05)	23
48	Zhenwu decoction and Wuling powder(ZWWL)	Smilax glabra Roxb. [Smilacaceae], Cyperus rotundus L. [Cyperaceae], Zingiber officinale Roscoe [Zingiberaceae], Alisma plantago-aquatica subsp. orientale (Sam.) Sam. [Alismataceae], Paeonia lactiflora Pall. [Paeoniaceae], Atractylodes macrocephala Koidz. [Asteraceae], Adiantum capillus-veneris L. [Pteridaceae] , Neolitsea cassia (L.) Kosterm. [Lauraceae]	20 days	(RCT) ZWWL+CT vs. CT	104(50/50)	① I 96.15% vs. C 76.92% (P < 0.05)	②Improve FSC and LVEF (P < 0.05) ⑬Decrease the levels of whole blood viscosity, Red blood cell specific volume, platelet adhesion rate and fibrinogen (P < 0.05)	38
49	Shenqi Yangxin decoction(SQYX)	Panax ginseng C.A.Mey. [Araliaceae], Salvia miltiorrhiza Bunge [Lamiaceae], Carthamus tinctorius L. [Asteraceae], Ophiopogon japonicus (Thunb.) Ker Gawl. [Asparagaceae], Schisandra chinensis (Turcz.) Baill. [Schisandraceae], Atractylodes macrocephala Koidz. [Asteraceae], Citrus × aurantium f. deliciosa (Ten.) M.Hiroe [Rutaceae], Neolitsea cassia (L.) Kosterm. [Lauraceae], Neolitsea cassia (L.) Ko…	4 weeks	(RCT) SQYX+CT vs. CT	86(43/43)	① I 90.70% vs. C 72.09% (P < 0.05)	② Decrease the LVEDD and Improve LVEF and SV (P < 0.05) ③Reduce the levels of NT-pro BNP (P < 0.05)	25
50	Dingchuan decoction(DC)	Panax ginseng C.A.Mey. [Araliaceae], Ophiopogon japonicus (Thunb.) Ker Gawl. [Asparagaceae], Schisandra chinensis (Turcz.) Baill. [Schisandraceae], Ginkgo biloba L. [Ginkgoaceae], Ephedra sinica Stapf [Ephedraceae], Tussilago farfara L. [Asteraceae], Prunus armeniaca L. [Rosaceae], Morus alba L. [Moraceae], Perilla frutescens (L.) Britton [Lamiaceae], Scutellaria baicalensis Georgi [Lamiaceae], G…	15 days	(RCT) DC+CT vs. CT	96(48/48)	① I 91.7% vs. C 66.7% (P < 0.05)	②Improve LVEF: I 68.8% vs. C 29.2% (P < 0.05)	29
51	Shensong Yangxin capsule(SSYX)	Panax ginseng C.A.Mey. [Araliaceae], Ophiopogon japonicus (Thunb.) Ker Gawl. [Asparagaceae], Cornus officinalis Siebold & Zucc. [Cornaceae], Salvia miltiorrhiza Bunge [Lamiaceae], Ziziphus jujuba Mill. [Rhamnaceae], Taxillus chinensis (DC.) Danser [Loranthaceae], Paeonia lactiflora Pall. [Paeoniaceae], Smilax glabra Roxb. [Smilacaceae], Matricaria chamomilla L. [Asteraceae], Coptis chinensis Fran…	4 weeks	(RCT) SSYX+CT vs. CT	86(43/43)	① I 93.02% vs. C 76.74% (P < 0.05)	② Decrease the LVESP LVEDD , LVESV and Improve LVEF (P < 0.05) ③Reduce the levels of NT-pro BNP, cTnI (P < 0.05) ⑤Decrease the level of hs- CRP (P < 0.05)	48
52	Yiqifumai injection(YQFM)	Panax ginseng C.A.Mey. [Araliaceae], Schisandra chinensis (Turcz.) Baill. [Schisandraceae], Ophiopogon japonicus (Thunb.) Ker Gawl. [Asparagaceae]	10 days	(RCT) SSYX+CT vs. CT	60(30/30)	⑨The mean distance: I 226.83±47.5 vs. C 186.75±23.28 (P < 0.05)	③Reduce the level of NT-pro BNP (P < 0.05)	59
53	Self-prepared Lixin granule(LXC)	Astragalus mongholicus Bunge [Fabaceae], Polygonatum sibiricum Redouté [Asparagaceae], Cullen corylifolium (L.) Medik. [Fabaceae], Descurainia sophia (L.) Webb ex Prantl [Brassicaceae], Leonurus japonicus Houtt. [Lamiaceae]	6 weeks	(RCT) LXC+CT vs. CT	62(32/30)	① I 87.5% vs. C 50.0% (P < 0.05)	②Improve LVEF and FS (P < 0.05) ③Reduce the level of NT-pro BNP (P < 0.05)	42
54	Self-prepared Xinshuai formula(SXSF)	Cyperus rotundus L. [Cyperaceae], Smilax glabra Roxb. [Smilacaceae], Atractylodes macrocephala Koidz. [Asteraceae], Descurainia sophia (L.) Webb ex Prantl [Brassicaceae], Zingiber officinale Roscoe [Zingiberaceae], Astragalus mongholicus Bunge [Fabaceae], Plantago asiatica L. [Plantaginaceae], Alisma plantago-aquatica subsp. orientale (Sam.) Sam. [Alismataceae], Neolitsea cassia (L.) Kosterm. [La…	14 days	(RCT) SXSF+CT vs. CT	62(31/31)	① I 93.5% vs. C 70.9% (P < 0.05) ②Improve cardiac function: I 93.5% vs. C 74.2% (P < 0.05) ⑥ I 93.5% vs. C 70.9% (P < 0.05)	Unreported	20
55	Guanxinkang capsule(GXK)	Salvia miltiorrhiza Bunge [Lamiaceae], Paeonia lactiflora Pall. [Paeoniaceae], Dalbergia odorifera T.C.Chen [Fabaceae], Carthamus tinctorius L. [Asteraceae], Conioselinum anthriscoides 'Chuanxiong' [Apiaceae]	3 months	(RCT) GXK+CT vs. CT	128(64/64)	① I 92.19% vs. C 79.69% (P < 0.05) ⑧The total incidence of adverse reactions: I 6.25% vs. C 7.81% (P < 0.05)	②Improve LVEF and Decrease the LVPWT (P < 0.05) ③Reduce the levels of NT-pro BNP, Ang-II and ACEII (P < 0.05)	49
56	Huoxueyixin decoction(HXYX)	Glycyrrhiza glabra L. [Fabaceae], Neolitsea cassia (L.) Kosterm. [Lauraceae], Cyperus rotundus L. [Cyperaceae], Epimedium sagittatum (Siebold & Zucc.) Maxim. [Berberidaceae], Trichosanthes kirilowii Maxim. [Cucurbitaceae], Panax ginseng C.A.Mey. [Araliaceae], Citrus × aurantium L. [Rutaceae], Leonurus japonicus Houtt. [Lamiaceae], Lycopus lucidus Turcz. ex Benth. [Lamiaceae], Atractylodes macroce…	Unreported	(RCT) HXYX+CT vs. CT	92(46/46)	① I 95.65% vs. C 78.26% (P < 0.05)	②Improving electrocardiogram indicators (P < 0.05) ⑬Decrease the levels of whole blood reduced viscosity, hematocrit, whole blood viscosity, and fibrinogen (P < 0.05)	37
57	Qishen Ningxin prescription(QSNX)	Astragalus mongholicus Bunge [Fabaceae], Piper nigrum L. [Piperaceae], Ophiopogon japonicus (Thunb.) Ker Gawl. [Asparagaceae], Carthamus tinctorius L. [Asteraceae], Alisma plantago-aquatica subsp. orientale (Sam.) Sam. [Alismataceae], Descurainia sophia (L.) Webb ex Prantl [Brassicaceae], Neolitsea cassia (L.) Kosterm. [Lauraceae], Salvia miltiorrhiza Bunge [Lamiaceae], Atractylodes macrocephala …	2 months	(RCT) QSNX+CT vs. CT	128(64/64)	① I 81.97% vs. C 65.00% (P < 0.05)	②Improve LVEF, E/A and decrease the LVEDD (P < 0.05) ③Reduce the level of NT-pro BNP (P < 0.05) ⑮Reduce the level of MDA and increase the level of TAS (P<0. 05)	30
58	Yiqi Qiangxin Lishui formula(YQLF)	Codonopsis pilosula (Franch.) Nannf. [Campanulaceae], Astragalus mongholicus Bunge [Fabaceae], Cyperus rotundus L. [Cyperaceae], Descurainia sophia (L.) Webb ex Prantl [Brassicaceae], Smilax glabra Roxb. [Smilacaceae], Plantago asiatica L. [Plantaginaceae]	4 weeks	(RCT) YQLF+CT vs. CT	62(31/31)	⑥Improved Chinese medical syndrome (P <0.05)	②Improve LVEF and Decrease the LVEDV (P < 0.05) ③Reduce the level of BNP (P < 0.05)	17
①Clinical efficacy; ②Cardiac function; ③Levels of myocardial injury markers; ④Indicators of myocardial fibrosis; ⑤The level of inflammatory indexes; ⑥The effective rate of Chinese medical syndrome; ⑦Lee's heart failure score and MLHFQ score; ⑧Clinical symptoms, signs and adverse reactions; ⑨6-minute walking test; ⑩Vascular endothelial function; ⑪TCM symptom score; ⑫Renal function indicators; ⑬Hem…
